# Supplementary material for: Identification and characterization of microRNAs in white and brown alpaca skin
Source: BMC Genomics. 2012 Oct 16;13:555. doi: 10.1186/1471-2164-13-555 (PMC3508611; doi:10.1186/1471-2164-13-555)
Supplement: Additional file 1 — Table S1. Heterogeneity at the 5’ and 3’ ends of the sequenced reads. The list of alpaca miRNAs different with miRNAs in miRBase based on sequencing counts. [file 1471-2164-13-555-S1.xlsx]

## Sheet: Sheet1
Additional file 1 - Heterogeneity at the 5’ and 3’ ends of the sequenced reads
name of sequencing reads in deep sequencing data	Mature miRNAs name in miRBase	Location	Dominant mature sequence	MiRBase mature sequence
t0000152	let-7e	3end	TGAGGTAGGAGGTTGTATAGTT	TGAGGTAGGAGGTTGTATAGT
t0000399	let-7i	3end	TGAGGTAGTAGTTTGTGCTGT	TGAGGTAGTAGTTTGTGCTGTT
t0000134	miR-100	3end	AACCCGTAGATCCGAACTTGT	AACCCGTAGATCCGAACTTGTG
t0000054	miR-101	3end	TACAGTACTGTGATAACTGAAG	TACAGTACTGTGATAACTGAA
t0014975	miR-106	5end	AAAGTGCTTACAGTGCAGGTA	AAAAGTGCTTACAGTGCAGGTA
t0000931	miR-106b	3end	TAAAGTGCTGACAGTGCAGATA	TAAAGTGCTGACAGTGCAGAT
t0008903	miR-107	3end	AGCAGCATTGTACAGGGCTAT	AGCAGCATTGTACAGGGCTATC
t0000124	miR-10a	3end	TACCCTGTAGATCCGAATTTGT	TACCCTGTAGATCCGAATTTGTG
t0024726	miR-124a	3end	TAAGGCACGCGGTGAATGC	TAAGGCACGCGGTGAATGCCAAG
t0000325	miR-125a	3end	TCCCTGAGACCCTTTAACCTGT	TCCCTGAGACCCTTTAACCTGTG
t0000121	miR-126	5end	TCGTACCGTGAGTAATAATGCG	CGTACCGTGAGTAATAATGCG
t0000831	miR-127	3end	TCGGATCCGTCTGAGCTTGGC	TCGGATCCGTCTGAGCTTGGCT
t0010406	miR-129	3end	CTTTTTGCGGTCTGGGCTTGC	CTTTTTGCGGTCTGGGCTTGCT
t0001915	miR-1307	3end	ACTCGGCGTGGCGTCGGTCGTGG	ACTCGGCGTGGCGTCGGTCGTG
t0039921	miR-133a	3end	TTGGTCCCCTTCAACCAGCTGTAG	TTTGGTCCCCTTCAACCAGCTG
t0006764	miR-1343*	3end	CTCCTGGGGCCCGCACTCTCGC	CTCCTGGGGCCCGCACTCTC
t0064021	miR-1343	3end	TGGGGAGCGGCCCCCGGGCGG	TGGGGAGCGGCCCCCGGGCGGG
t0017764	miR-135b	3end	TATGGCTTTTCATTCCTATGTG	TATGGCTTTTCATTCCTATGTGA
t0035466	miR-136	5end	AGGACTCCATTTGTTTTGATGA	ACTCCATTTGTTTTGATGATGGA
t0013203	miR-138	3end	AGCTGGTGTTGTGAATCAGGC	AGCTGGTGTTGTGAATCAGGCCG
t0000681	miR-141	3end	TAACACTGTCTGGTAAAGATG	TAACACTGTCTGGTAAAGATGG
t0001870	miR-142*	5end	TGTAGTGTTTCCTACTTTATGG	AGTGTTTCCTACTTTATGGATG
t0000691	miR-142	5end	CCCATAAAGTAGAAAGCACTAC	CATAAAGTAGAAAGCACTAC
t0000008	miR-143	3end	TGAGATGAAGCACTGTAGCT	TGAGATGAAGCACTGTAGCTCG
t0001819	miR-150	3end	TCTCCCAACCCTTGTACCAGTG	TCTCCCAACCCTTGTACCAGTGT
t0000254	miR-152	3end	TCAGTGCATGACAGAACTTGG	TCAGTGCATGACAGAACTTGGG
t0000245	miR-155	3end	TTAATGCTAATCGTGATAGGGG	TTAATGCTAATCGTGATAGGGGT
t0001361	miR-15a	3end	TAGCAGCACATAATGGTTTGTGGA	TAGCAGCACATAATGGTTTGT
t0001945	miR-16a	3end	TAGCAGCACGTAAATATTGG	TAGCAGCACGTAAATATTGGTG
t0000238	miR-16b	3end	TAGCAGCACGTAAATATTGGCG	TAGCAGCACGTAAATATTGGC
t0000295	miR-17-5p	3end	CAAAGTGCTTACAGTGCAGGTAG	CAAAGTGCTTACAGTGCAGGTAGT
t0006365	miR-17-3p	3end	ACTGCAGTGAAGGCACTTGTAG	ACTGCAGTGAAGGCACTTGT
t0000192	miR-181a	3end	AACATTCAACGCTGTCGGTGAGT	AACATTCAACGCTGTCGGTGAGTT
t0004670	miR-18a	3end	TAAGGTGCATCTAGTGCAGATAG	TAAGGTGCATCTAGTGCAGATA
t0007404	miR-190a	3end	TGATATGTTTGATATATTAGGTTG	TGATATGTTTGATATATTAGGT
t0018581	miR-190b	3end	TGATATGTTTGATATTGGGTTGT	TGATATGTTTGATATTGGGTT
t0002036	miR-192	3end	CTGACCTATGAATTGACAGC	CTGACCTATGAATTGACAGCCAG
t0001047	miR-193b	3end	AACTGGCCCACAAAGTCCCGCT	AACTGGCCCACAAAGTCCCGCTTT
t0000244	miR-196b	3end	TAGGTAGTTTCCTGTTGTTGGG	TAGGTAGTTTCCTGTTGTTGGGA
t0000138	miR-199a-3p	3end	ACAGTAGTCTGCACATTGGTT	ACAGTAGTCTGCACATTGGTTA
t0000414	miR-199a-5p	3end	CCCAGTGTTCAGACTACCTGTTC	CCCAGTGTTCAGACTACCTGTT
t0000139	miR-200b	3end	TAATACTGCCTGGTAATGATGA	TAATACTGCCTGGTAATGATG
t0000108	miR-205	3end	TCCTTCATTCCACCGGAGTCTGT	TCCTTCATTCCACCGGAGTCTG
t0018312	miR-20b	3end	CAAAGTGCTCACAGTGCAGGTAG	CAAAGTGCTCACAGTGCAGGTA
t0000017	miR-21	3end	TAGCTTATCAGACTGATGTTGAC	TAGCTTATCAGACTGATGTTGACT
t0006191	miR-210	5end	CTGTGCGTGTGACAGCGGCTGA	ACTGTGCGTGTGACAGCGGCTGA
t0017261	miR-211	3end	TTCCCTTTGTCATCCTTTGCCC	TTCCCTTTGTCATCCTTTGCC
t0018047	miR-215	3end	ATGACCTATGAATTGACAGAC	ATGACCTATGAATTGACAGACA
t0001224	miR-217	3end	TACTGCATCAGGAACTGATTGGA	TACTGCATCAGGAACTGATTGGAT
t0000066	miR-22-3p	3end	AAGCTGCCAGTTGAAGAACTGT	AAGCTGCCAGTTGAAGAACTG
t0007479	miR-22-5p	3end	AGTTCTTCAGTGGCAAGCTTT	AGTTCTTCAGTGGCAAGCTTTA
t0002934	miR-222	3end	AGCTACATCTGGCTACTGGGTCT	AGCTACATCTGGCTACTGGGT
t0029721	miR-224	3end	CAAGTCACTAGTGGTTCCGTTT	CAAGTCACTAGTGGTTCCGTTTA
t0072678	miR-2310	3end	GTTTTGTTTGGGTTTGTT	GTTTTGTTTGGGTTTGTTTCT
t0015398	miR-2387	3end	TGGAAGGCCTGGCTTTGCAGCGT	TGGAAGGCCTGGCTTTGCAGCG
t0000489	miR-23a	3end	ATCACATTGCCAGGGATTTCC	ATCACATTGCCAGGGATTTCCA
t0000431	miR-23b-3p	3end	ATCACATTGCCAGGGATTACC	ATCACATTGCCAGGGATTACCAC
t0057714	miR-2424	5end	ACAGATCTTTGGTAATCTGATGGCT	AGATCTTTGGTAATCTGATGGCT
t0008868	miR-2483*	3end	CGTCAACCATCCAGCTGTTTG	CGTCAACCATCCAGCTGTTTGA
t0105344	miR-2487	5end	TCTAAGGGCTGGGCCGGTCGG	CTCTAAGGGCTGGGCCGGTCGG
t0000177	miR-27a-3p	3end	TTCACAGTGGCTAAGTTCCGC	TTCACAGTGGCTAAGTTCCG
t0001002	miR-28	3end	AAGGAGCTCACAGTCTATTGA	AAGGAGCTCACAGTCTATTGAG
t0004947	miR-2887	5end	GTCGGGACCGGGGTCCGGTGCG	CGGGACCGGGGTCCGGTGCG
t0063432	miR-299	3end	TGGTTTACCGTCCCACATACA	TGGTTTACCGTCCCACATACAT
t0000570	miR-29a	5end	TAGCACCATCTGAAATCGGTT	CTAGCACCATCTGAAATCGGTTA
t0008927	miR-29c	3end	TAGCACCATTTGAAATCGG	TAGCACCATTTGAAATCGGTTA
t0017381	miR-301a	3end	CAGTGCAATAGTATTGTCAAAGC	CAGTGCAATAGTATTGTCAAAGCAT
t0000445	miR-30a-5p	3end	TGTAAACATCCTCGACTGGAAG	TGTAAACATCCTCGACTGGAAGCT
t0024130	miR-30b-3p	3end	CTGGGAGGTGGATGTTTACTTC	CTGGGAGGTGGATGTTTACTT
t0000031	miR-30d	3end	TGTAAACATCCCCGACTGGAAGC	TGTAAACATCCCCGACTGGAAGCT
t0001506	miR-31	3end	AGGCAAGATGCTGGCATAGCTG	AGGCAAGATGCTGGCATAGCT
t0028912	miR-324	3end	CGCATCCCCTAGGGCATTGGTG	CGCATCCCCTAGGGCATTGGTGT
t0052139	miR-329b	5end	GAGGTTTTCTGGGTTTCTGTTT	AGAGGTTTTCTGGGTTTCTGTTT
t0026500	miR-330	5end	CAAAGCACACGGCCTGCAGAGA	GCAAAGCACACGGCCTGCAGAGA
t0018355	miR-335	3end	TCAAGAGCAATAACGAAAAATG	TCAAGAGCAATAACGAAAAATGT
t0025231	miR-338	3end	TCCAGCATCAGTGATTTTGTTG	TCCAGCATCAGTGATTTTGTTGA
t0052766	miR-33a	3end	GTGCATTGTAGTTGCATTGC	GTGCATTGTAGTTGCATTGCA
t0007463	miR-340	3end	TCCGTCTCAGTTACTTTATAGC	TCCGTCTCAGTTACTTTATAGCC
t0046051	miR-342	3end	TCTCACACAGAAATCGCACCC	TCTCACACAGAAATCGCACCCATCT
t0016379	miR-34a	3end	TGGCAGTGTCTTAGCTGGTTGTT	TGGCAGTGTCTTAGCTGGTTGT
t0001197	miR-34c	3end	AGGCAGTGTAGTTAGCTGATTGC	AGGCAGTGTAGTTAGCTGATTG
t0003559	miR-362-5p	3end	AATCCTTGGAACCTAGGTGTGAGTGC	AATCCTTGGAACCTAGGTGTGAGT
t0053197	miR-362-3p	3end	AACACACCTATTCAAGGATTCA	AACACACCTATTCAAGGATTC
t0003567	miR-374b	3end	ATATAATACAACCTGCTAAGT	ATATAATACAACCTGCTAAGTG
t0000896	miR-375	5end	TTTGTTCGTTCGGCTCGCGTGA	TTTTGTTCGTTCGGCTCGCGTGA
t0030998	miR-409a	3end	AGGTTACCCGAGCAACTTTGC	AGGTTACCCGAGCAACTTTGCAT
t0000541	miR-423-3p	5end	AGCTCGGTCTGAGGCCCCTCAGT	AAGCTCGGTCTGAGGCCCCTCAGT
t0020912	miR-424*	3end	CAAAACGTGAGGCGCTGCTATA	CAAAACGTGAGGCGCTGCTAT
t0008366	miR-425-3p	3end	ATCGGGAATGTCGTGTCCGC	ATCGGGAATGTCGTGTCCGCCC
t0003230	miR-425-5p	5end	AATGACACGATCACTCCCGTTGA	ATGACACGATCACTCCCGTTGA
t0009253	miR-432	3end	TCTTGGAGTAGGTCATTGGGT	TCTTGGAGTAGGTCATTGGGTGG
t0000463	miR-451	3end	AAACCGTTACCATTACTGAGT	AAACCGTTACCATTACTGAGTTT
t0001932	miR-452	5end	AACTGTTTGCAGAGGAAACTGA	TGTTTGCAGAGGAAACTGAGAC
t0009683	miR-455	3end	TATGTGCCTTTGGACTACATCG	TATGTGCCTTTGGACTACATC
t0013232	miR-494	3end	TGAAACATACACGGGAAACCTCT	TGAAACATACACGGGAAACCTC
t0041986	miR-502a	3end	AATGCACCTGGGCAAGGATTC	AATGCACCTGGGCAAGGATTCA
t0037364	miR-505	3end	CGTCAACACTTGCTGGTTTCCTC	CGTCAACACTTGCTGGTTTCCT
t0018993	miR-542-5p	3end	TCGGGGATCATCATGTCACGAGA	TCGGGGATCATCATGTCACGAG
t0007730	miR-671	3end	AGGAAGCCCTGGAGGGGCTGGAGG	AGGAAGCCCTGGAGGGGCTGGAG
t0000291	miR-744	3end	TGCGGGGCTAGGGCTAACAGC	TGCGGGGCTAGGGCTAACAGCA
t0044851	miR-873	5end	TGCAGGAACTTGTGAGTCTCC	GCAGGAACTTGTGAGTCTCCT
t0018590	miR-874	3end	CTGCCCTGGCCCGAGGGACCGAC	CTGCCCTGGCCCGAGGGACCGA
t0001544	miR-9	3end	TCTTTGGTTATCTAGCTGTATGA	TCTTTGGTTATCTAGCTGTATG
t0034772	miR-9*	3end	ATAAAGCTAGATAACCGAAAGT	ATAAAGCTAGATAACCG
t0000061	miR-93	3end	CAAAGTGCTGTTCGTGCAGGTAG	CAAAGTGCTGTTCGTGCAGGTA
t0005862	miR-95	3end	TTCAACGGGTATTTATTGAGC	TTCAACGGGTATTTATTGAGCA
t0001848	miR-96	3end	TTTGGCACTAGCACATTTTTGC	TTTGGCACTAGCACATTTTTGCT
t0001068	miR-98	3end	TGAGGTAGTAAGTTGTATTGT	TGAGGTAGTAAGTTGTATTGTT
t0018850	miR-99a*	3end	CAAGCTCGCTTCTATGGGTCTG	CAAGCTCGCTTCTATGGGT
Anotation:	the red letter means that there had base differences in 3 'end between dominant mature sequences and sequences in miRBase
	the green letter means that there had base differences in 5 'end between dominant mature sequences and sequences in miRBase
