# Supplementary material for: Identification and characterization of microRNAs in white and brown alpaca skin
Source: BMC Genomics. 2012 Oct 16;13:555. doi: 10.1186/1471-2164-13-555 (PMC3508611; doi:10.1186/1471-2164-13-555)
Supplement: Additional file 2 — Table S2. Gene Ontology analysis of miRNAs targets. Targets of conserved miRNAs were grouped by Gene Ontology. [file 1471-2164-13-555-S2.xlsx]

## Sheet: Gene Ontology analysis
Additional file 2 - Gene Ontology analysis of miRNAs targets
Gene ontology in white alpaca skin
Gene Ontology term	Cluster frequency
binding	5332 out of 6317 genes, 84.4%
catalytic activity	2526 out of 6317 genes, 40.0%
protein binding	2293 out of 6317 genes, 36.3%
ion binding	1470 out of 6317 genes, 23.3%
cation binding	1451 out of 6317 genes, 23.0%
nucleic acid binding	1292 out of 6317 genes, 20.5%
metalion binding	1110 out of 6317 genes, 17.6%
hydrolase activity	989 out of 6317 genes, 15.7%
transferase activity	881 out of 6317 genes, 13.9%
nucleotide binding	788 out of 6317 genes, 12.5%
purine nucleotide binding	718 out of 6317 genes, 11.4%
ribonucleotide binding	710 out of 6317 genes, 11.2%
purine ribonucleotide binding	710 out of 6317 genes, 11.2%
transition metal ion binding	677 out of 6317 genes, 10.7%
structural molecule activity	674 out of 6317 genes, 10.7%
molecular transducer activity	618 out of 6317 genes, 9.8%
transferase activity, transferring phosphorus-containing groups	570 out of 6317 genes, 9.0%
nucleoside binding	564 out of 6317 genes, 8.9%
purine nucleoside binding	561 out of 6317 genes, 8.9%
adenyl nucleotide binding	555 out of 6317 genes, 8.8%
signal transducer activity	538 out of 6317 genes, 8.5%
transporter activity	477 out of 6317 genes, 7.6%
substrate-specific transporter activity	441 out of 6317 genes, 7.0%
kinase activity	437 out of 6317 genes, 6.9%
hydrolase activity, acting on acid anhydrides	424 out of 6317 genes, 6.7%
hydrolase activity, acting on acid anhydrides, in phosphorus-containing anhydrides	423 out of 6317 genes, 6.7%
pyrophosphatase activity	421 out of 6317 genes, 6.7%
receptor binding	394 out of 6317 genes, 6.2%
transmembrane transporter activity	393 out of 6317 genes, 6.2%
nucleoside-triphosphatase activity	392 out of 6317 genes, 6.2%
transcription regulator activity	387 out of 6317 genes, 6.1%
enzyme regulator activity	378 out of 6317 genes, 6.0%
receptor activity	360 out of 6317 genes, 5.7%
substrate-specific transmembrane transporter activity	358 out of 6317 genes, 5.7%
oxidoreductase activity	339 out of 6317 genes, 5.4%
protein domain specific binding	338 out of 6317 genes, 5.4%
cytoskeletal protein binding	314 out of 6317 genes, 5.0%
ion transmembrane transporter activity	304 out of 6317 genes, 4.8%
RNA binding	300 out of 6317 genes, 4.7%
transmembrane receptor activity	299 out of 6317 genes, 4.7%
nucleic acid binding transcription factor activity	293 out of 6317 genes, 4.6%
enzyme binding	288 out of 6317 genes, 4.6%
DNA binding	283 out of 6317 genes, 4.5%
hydrolase activity, acting on ester bonds	278 out of 6317 genes, 4.4%
phosphotransferase activity, alcohol group as acceptor	244 out of 6317 genes, 3.9%
cation transmembrane transporter activity	232 out of 6317 genes, 3.7%
identical protein binding	230 out of 6317 genes, 3.6%
protein kinase activity	227 out of 6317 genes, 3.6%
Gene ontology in brown alpaca skin
Gene Ontology term	Cluster frequency
binding	5332 out of 6317 genes, 84.4%
catalytic activity	2526 out of 6317 genes, 40.0%
protein binding	2293 out of 6317 genes, 36.3%
ion binding	1470 out of 6317 genes, 23.3%
cation binding	1451 out of 6317 genes, 23.0%
metalion binding	1110 out of 6317 genes, 17.6%
hydrolase activity	989 out of 6317 genes, 15.7%
transferase activity	881 out of 6317 genes, 13.9%
nucleotide binding	788 out of 6317 genes, 12.5%
purine nucleotide binding	718 out of 6317 genes, 11.4%
ribonucleotide binding	710 out of 6317 genes, 11.2%
purine ribonucleotide binding	710 out of 6317 genes, 11.2%
transition metal ion binding	677 out of 6317 genes, 10.7%
structural molecule activity	674 out of 6317 genes, 10.7%
molecular transducer activity	618 out of 6317 genes, 9.8%
transferase activity, transferring phosphorus-containing groups	570 out of 6317 genes, 9.0%
nucleoside binding	564 out of 6317 genes, 8.9%
purine nucleoside binding	561 out of 6317 genes, 8.9%
adenyl nucleotide binding	555 out of 6317 genes, 8.8%
adenyl ribonucleotide binding	547 out of 6317 genes, 8.7%
signal transducer activity	538 out of 6317 genes, 8.5%
transporter activity	477 out of 6317 genes, 7.6%
substrate-specific transporter activity	441 out of 6317 genes, 7.0%
kinase activity	437 out of 6317 genes, 6.9%
hydrolase activity, acting on acid anhydrides	424 out of 6317 genes, 6.7%
hydrolase activity, acting on acid anhydrides, in phosphorus-containing anhydrides	423 out of 6317 genes, 6.7%
pyrophosphatase activity	421 out of 6317 genes, 6.7%
receptor binding	394 out of 6317 genes, 6.2%
transmembrane transporter activity	393 out of 6317 genes, 6.2%
nucleoside-triphosphatase activity	392 out of 6317 genes, 6.2%
transcription regulator activity	387 out of 6317 genes, 6.1%
enzyme regulator activity	378 out of 6317 genes, 6.0%
receptor activity	360 out of 6317 genes, 5.7%
substrate-specific transmembrane transporter activity	358 out of 6317 genes, 5.7%
oxidoreductase activity	339 out of 6317 genes, 5.4%
protein domain specific binding	338 out of 6317 genes, 5.4%
cytoskeletal protein binding	314 out of 6317 genes, 5.0%
ion transmembrane transporter activity	304 out of 6317 genes, 4.8%
RNA binding	300 out of 6317 genes, 4.7%
transmembrane receptor activity	299 out of 6317 genes, 4.7%
nucleic acid binding transcription factor activity	293 out of 6317 genes, 4.6%
enzyme binding	288 out of 6317 genes, 4.6%
DNA binding	283 out of 6317 genes, 4.5%
hydrolase activity, acting on ester bonds	278 out of 6317 genes, 4.4%
cation transmembrane transporter activity	232 out of 6317 genes, 3.7%
identical protein binding	230 out of 6317 genes, 3.6%
protein kinase activity	227 out of 6317 genes, 3.6%
