# Supplementary material for: Identification and characterization of microRNAs in white and brown alpaca skin
Source: BMC Genomics. 2012 Oct 16;13:555. doi: 10.1186/1471-2164-13-555 (PMC3508611; doi:10.1186/1471-2164-13-555)
Supplement: Additional file 3 — Table S3. Novel miRNAs in white and brown alpaca skin. Sequences and MFE of candidate novel miRNAs in white and brown alpaca. [file 1471-2164-13-555-S3.xlsx]

## Sheet: novel miRNA 
Additonal file 3 - Novel miRNAs in white and brown alpaca skin
Candidate novel miRNA name	Sequences	MFE(kcal/mol)
Aalpaca-novel-1	AAGGAGCTGAACATCTAGGCAG	-35.7
Aalpaca-novel-2	TTCTATCTCGGACTCCGGCTCG	-27.7
Aalpaca-novel-3	TGCAGGGAGAACAGGACAGTGA	-39.4
Aalpaca-novel-4	CCTGGCTAAGGAGAGGCCCGCA	-40.6
Aalpaca-novel-5	ATATAGTGCTTGTCTGGGTAGC	-38.3
Aalpaca-novel-6	AACCCGGAGAGGGACTGTTCGC	-40.9
Aalpaca-novel-7	GAGGGGGTGACTGTCGCCGCGC	-42.6
Aalpaca-novel-8	ACAAAGTTGGCTGCCTGTGAGC	-48.1
Aalpaca-novel-9	TTGGTTGAATACGTGGATGTGG	-45.07
Aalpaca-novel-10	AGTCGAGACGGGCCTTGGGAAG	-44.5
Aalpaca-novel-11	ACTGCCTGAGCTCTCATCCCAGT	-36.6
Aalpaca-novel-12	TGAACTGCACTTACCAGACCAC	-22.36
Aalpaca-novel-13	TCGAATGCTGAGATGACTGAACT	-22.9
Aalpaca-novel-14	TTGTGGGAACAATGACACGGCAT	-29.5
Aalpaca-novel-15	ATATCACGTCGGGGTCACCA	-22.1
Aalpaca-novel-16	TCTCTGCTGTGAACCTCCTTCT	-36
Aalpaca-novel-17	TGAACGGGGCCCTTCTGGTAG	-50
Aalpaca-novel-18	CCGGACGTGGAGAGAAACGAGC	-20.8
Aalpaca-novel-19	CTCCCGACACCATGGCCCTGGC	-25.1
Aalpaca-novel-20	TAGGACTGAGGTCAGTGAGCAG	-27.9
Aalpaca-novel-21	CAGAGGGACAGGGCGCTGTGG	-38.5
Aalpaca-novel-22	TGGATGACTTTGGGAAATGGA	-29.8
Aalpaca-novel-23	CGGGACAGTTGGAAGTTGCTGA	-30.9
Aalpaca-novel-24	AGGGAACCTTGAAAAGCTGAAG	-35.5
Aalpaca-novel-25	TCAGTCGGCTTAGTCAGCAGA	-28.41
Aalpaca-novel-26	CTCTGTGCCTCTGCTCCTCTGC	-44.1
Aalpaca-novel-27	TTAGTGATGTTGGTTAAAAGAG	-39.7
Aalpaca-novel-28	TCCTGTGGGGTAGACTCTAGC	-36.6
Aalpaca-novel-29	ACACGGCAGAAGCAGAACCATC	-33.9
Aalpaca-novel-30	TGCTTCTGGAGGCTCTTGAAAC	-28.92
Aalpaca-novel-31	ATTGGCATGTCCTGGAATGAG	-37.7
Aalpaca-novel-32	TGAATGGCACCTTATGAGTAGA	-37.8
Aalpaca-novel-33	ATCCGTGGTTGGTTGAATATGC	-47.5
Aalpaca-novel-34	TTAGTTCAGGTTCCCAAGGCGA	-35.3
Aalpaca-novel-35	TAAATCGGGGCATGAAATCTGGGA	-21.2
Aalpaca-novel-36	GGGGAGGGTGTAGTTCAGTGGC	-28.3
Aalpaca-novel-37	TGTTTCTCAGAAGACTGTAGT	-30.1
Aalpaca-novel-38	AGGAGGGGGTGTAGCTCAGTGGT	-33
Aalpaca-novel-39	TGGGATTTGTTGTGTGTGCGC	-36.6
Aalpaca-novel-40	TGCCAGGGCTGGGCGCACGTGC	-35.7
Aalpaca-novel-41	TTGGGACCAGGAGCAGTCTGC	-28
Aalpaca-novel-42	TCGGGAACCTTGGCAGTACATG	-28.8
Aalpaca-novel-43	TTGTTGTTGGTTGAATAGTATT	-39.2
Aalpaca-novel-44	TCTGAAATTTAAATGTAACCGG	-41.39
Aalpaca-novel-45	ACTTTGGATTTGAGTCTCTGGT	-34.4
Aalpaca-novel-46	ACTGGGGTACTGTGCCTGGAGG	-42
Aalpaca-novel-47	TGGGCGGCAAATGGTGGGTCTGA	-41.4
Aalpaca-novel-48	CTGGGCTGGTGCGGACCCGTGC	-35.7
Aalpaca-novel-49	TCGGGACTCAGCGTGGACTTCT	-34.2
Aalpaca-novel-50	TTCTGGAGACACTGAATCAGCA	-24.8
Aalpaca-novel-51	TCATGTATGATACTGCAAACAG	-26.3
Aalpaca-novel-52	GAGAGATCAGAGGCGCAGAGT	-31.2
Aalpaca-novel-53	CCAAACCAGTTGTGCCTGTAG	-41.9
Aalpaca-novel-54	TCTCGGTGGCTAACATTCCTGA	-23.4
Aalpaca-novel-55	TGCGAATCAGTAGCTCTGCAGC	-42.1
Aalpaca-novel-56	GAATGGTGCTCCCTGGAATTGT	-38.4
Aalpaca-novel-57	GAGGCGTCTTTGAGGCAGGAG	-42.9
Aalpaca-novel-58	TCTCGGGCTCCACTCCAGACGT	-35.1
Aalpaca-novel-59	AGTCAGGGGATGTAGCTCAGTGGT	-29.6
Aalpaca-novel-60	TCTGGAGGACGCCGCTCGCGCTC	-53
Aalpaca-novel-61	CCTCACCTGTCATTCTCCCAGA	-44.6
Aalpaca-novel-62	ACTGCCTGAGCTCTCATCCCAGT	-35.1
Aalpaca-novel-63	TCTCTGCTGTGAACCTCCTTCTCA	-36.7
Aalpaca-novel-64	AGGGAGAAGGACCAAAGCATC	-30.26
Aalpaca-novel-65	TTGCCTGGGACTCTGGAACC	-39.7
Aalpaca-novel-66	TTAGGACTGAGGTCAGTGAGC	-29.4
Aalpaca-novel-67	ACCGGGTGCTGTAGGCTTTA	-23.4
Aalpaca-novel-68	TAATAGGTGATCAAATGAATGA	-44.09
Aalpaca-novel-69	ACACGGCAGAAGCAGAACCATCC	-33.9
Aalpaca-novel-70	TGGCCGTGTGACTTGTGGGC	-23.4
Aalpaca-novel-71	TGCAGGCTCTGAGCGCGGGAAA	-36.6
Aalpaca-novel-72	TGCTTCTGGAGGCTCTTGAAACTC	-31.92
Aalpaca-novel-73	ATTGGCATGTCCTGGAATGAG	-42.1
Aalpaca-novel-74	ATCCTGTTCGTGACGGCCGTTTT	-28.8
Aalpaca-novel-75	AGGGGTGTGGTTGGTATGTGT	-31.4
Aalpaca-novel-76	AACTCAGTGTCAGATAGGAAGA	-43
Aalpaca-novel-77	CAGGAGGTAGAGATGGAGGATGA	-33.9
Aalpaca-novel-78	TTCAGAGAGACAGCAACAGGCA	-28.4
Aalpaca-novel-79	TCTATTGCTACCACTCTGAGATC	-28.4
Aalpaca-novel-80	AGGAGGGGGTGTAGCTCAGTGG	-33
Aalpaca-novel-81	ATTGATCTTTGACTATAACTG	-52.8
Aalpaca-novel-82	TCGCTCTCCTGCTCGCTCTGC	-49.1
Aalpaca-novel-83	CAGGACCTGGGGACACCATTGT	-55.9
Aalpaca-novel-84	CAGGGTCATCTCCACCGCGAAGC	-25.8
Aalpaca-novel-85	TGAAGAATGATGGAAATTGCT	-24.9
Aalpaca-novel-86	TTCTGGAGACACTGAATCAGC	-24.8
Aalpaca-novel-87	AGGGATTGTGGGTTTTTTTT	-19
