# Supplementary material for: Identification and characterization of microRNAs in white and brown alpaca skin
Source: BMC Genomics. 2012 Oct 16;13:555. doi: 10.1186/1471-2164-13-555 (PMC3508611; doi:10.1186/1471-2164-13-555)
Supplement: Additional file 5 — Table S5. miRNAs primers for real time PCR. List of miR-202, miR-211, miR-27a, miR-200a, miR-193b, miR-423 miR-484, miR-205, miR-137, miR-145 and U6 specific stem-loop RT primer, specific primers and universal primer. [file 1471-2164-13-555-S5.xlsx]

## Sheet: Sheet1
Additional file 5 - miRNAs primers for real time PCR
miRNAs name	specific stem-loop RT primer	specific primers	Universal primer
miR-202	CTCAACTGGTGTCGTGGAGTCCGGCAATTCAGTTGAGAAAGAAGT	CAGCTGGGTTCCTATGCA	AGAACTGGTGTCGTGGAG
miR-211	CTCAACTGGTGTCGTGGAGTCCGGCAATTCAGTTGAGGGCAAAGG	CAGCTGGGTTCCCTTTGT	AGAACTGGTGTCGTGGAG
miR-27a	CTCAACTGGTGTCGTGGAGTCCGGCAATTCAGTTGAGCGGAACTT	CAGCTGGGTTCACAGTGG	AGAACTGGTGTCGTGGAG
miR-200a	CTCAACTGGTGTCGTGGAGTCCGGCAATTCAGTTGAGCATCGTTA	CAGCTGGGTAACACTGTC	AGAACTGGTGTCGTGGAG
miR-193b	CTCAACTGGTGTCGTGGAGTCCGGCAATTCAGTTGAGAGCGGGAC	ACTCAGCTGGGAACTGGC	AGAACTGGTGTCGTGGAG
miR-423	GTCGTATCCAGTGCAGGGTCCGAGCTATTCGCACTGGATACGACAAAGTC	CGAGTGAGGGGCAGAGAGC	CGAGCAGTGCAGGGTCCGAGGT
miR-484	GTCGTATCCAGTGCAGGGTCCGAGCTATTCGCACTGGATACGACATCGGG	CGAGTCAGGCTCAGTCCCC	CGAGCAGTGCAGGGTCCGAGGT
miR-205	CTCAACTGGTGTCGTGGAGTCCGGCAATTCAGTTGAGACAGACTC	CAGCTGGGTCCTTCATTC	AGAACTGGTGTCGTGGAG
miR-137	CTCAACTGGTGTCGTGGAGTCCGGCAATTCAGTTGAGCTACGCGT	CAGCTGGGTTATTGCTTA	AGAACTGGTGTCGTGGAG
miR-145	CTCAACTGGTGTCGTGGAGTCCGGCAATTCAGTTGAGAGGGATTC	CGAGTCAGGGTCCAGTTT	CGAGCAGTGCAGGGTCCGAGGT
	Forward primers	reverse primers
U6	TTGTGGAAAGGACGAAACAC	GGCCATGCTAATCTTCTCTG
